# Supplementary material for: Tomato leaf curl New Delhi virus: an emerging plant begomovirus threatening cucurbit production
Source: aBIOTECH. 2023 Oct 25;4(3):257–66. doi: 10.1007/s42994-023-00118-4 (PMC10638221; doi:10.1007/s42994-023-00118-4)
Supplement: Supplementary file 1 — Supplementary file1 (XLSX 19 KB) [file 42994_2023_118_MOESM1_ESM.xlsx]

## Sheet: Supplemental Table 1
	Accession	Host	Country
1	AM286433	pumpkin	India
2	AM286434	pumpkin	India
3	AY939926	sponge gourd	India
4	HM989845	sponge gourd	India
5	JN129254	pumpkin	India
6	JN208136	ash gourd	India
7	KC545812	cucumber	India
8	KF749223	zucchini	Spain
9	KF749224	zucchini	Spain
10	KF749225	zucchini	Spain
11	KF891468	zucchini	Spain
12	KP641673	melon	Iran
13	KP641675	cucumber	Iran
14	KP793719	melon	Iran
15	KP868764	bitter gourd	Indiahal
16	KT426903	ridge gourd	India
17	KT426904	ridge gourd	India
18	KT426905	ridge gourd	India
19	KT426906	ridge gourd	India
20	KT426907	ridge gourd	India
21	KT948072	zucchini	Pakistan
22	KY780201	ivy gourd	Indiausa
23	KY780202	ivy gourd	India
24	KY780205	cucumber	India
25	KY780207	bitter gourd	India
26	KY933708	sponge gourd	Pakistan
27	KY933709	sponge gourd	Pakistan
28	LC511775	cucumber	Indonesia
29	LC596380	cucumber	Spain
30	LC596381	melon	Spain
31	LC596382	zucchini	Spain
32	MF967014	cucumber	Tunisia
33	MF967015	melon	Tunisia
34	MF967016	cucumber	Tunisia
35	MF967017	cucumber	Tunisia
36	MF967018	melon	Tunisia
37	MF967019	pumpkin	Tunisia
38	MF967020	pumpkin	Tunisia
39	MF967021	pumpkin	Tunisia
40	MG098230	zucchini	Morocco
41	MH328254	sponge gourd	Laos
42	MH328257	winter melon	Cambodia
43	MH475911	sponge gourd	India
44	MH475912	sponge gourd	India
45	MH577683	zucchini	Spain
46	MH577684	zucchini	Spain
47	MH577685	zucchini	Spain
48	MH577686	zucchini	Spain
49	MH577687	zucchini	Spain
50	MH577688	zucchini	Spain
51	MH577689	zucchini	Spain
52	MH577690	zucchini	Spain
53	MH577691	zucchini	Spain
54	MH577692	zucchini	Spain
55	MH577693	zucchini	Spain
56	MH577694	pumpkin	Spain
57	MH577695	pumpkin	Spain
58	MH577696	cucumber	Spain
59	MH577697	cucumber	Spain
60	MH577698	cucumber	Spain
61	MH577699	cucumber	Spain
62	MH577700	zucchini	Spain
63	MH577701	zucchini	Spain
64	MH577702	melon	Spain
65	MH577703	melon	Spain
66	MH577704	melon	Spain
67	MH577705	zucchini	Spain
68	MH577706	melon	Spain
69	MH577707	melon	Spain
70	MH577708	melon	Spain
71	MH577709	pumpkin	Spain
72	MH577710	melon	Spain
73	MH577711	melon	Spain
74	MH577712	melon	Spain
75	MH577713	melon	Spain
76	MH577716	zucchini	Spain
77	MH577717	zucchini	Spain
78	MH577718	zucchini	Spain
79	MH577719	zucchini	Spain
80	MH577722	zucchini	Spain
81	MH577723	melon	Spain
82	MH577724	melon	Spain
83	MH577725	melon	Spain
84	MH577726	zucchini	Spain
85	MH577727	zucchini	Spain
86	MH577728	melon	Spain
87	MH577729	melon	Spain
88	MH577730	zucchini	Spain
89	MH577731	melon	Spain
90	MH577732	pumpkin	Spain
91	MH577736	pumpkin	Spain
92	MH577737	pumpkin	Spain
93	MH577738	zucchini	Spain
94	MH577739	zucchini	Spain
95	MH577740	cucumber	Spain
96	MH577741	cucumber	Spain
97	MH577742	melon	Spain
98	MH577743	melon	Spain
99	MH577744	melon	Spain
100	MH577745	zucchini	Spain
101	MH577746	zucchini	Spain
102	MH577747	zucchini	Spain
103	MH577748	zucchini	Spain
104	MH577749	melon	Spain
105	MH577750	melon	Spain
106	MH577751	melon	Spain
107	MH577752	melon	Spain
108	MH577753	zucchini	Spain
109	MH577754	zucchini	Spain
110	MH577755	zucchini	Spain
111	MH577756	zucchini	Spain
112	MH577757	zucchini	Spain
113	MH577758	zucchini	Spain
114	MH577759	zucchini	Spain
115	MH577760	zucchini	Spain
116	MH577761	zucchini	Spain
117	MH577762	zucchini	Spain
118	MK087116	watermelon	India
119	MK279352	zucchini	Spain
120	MK756107	zucchini	Italy
121	MK981891	cucumber	Algeria
122	MN630276	ridge gourd	Cambodia
123	MN630277	ridge gourd	Cambodia
124	MN630278	ridge gourd	Cambodia
125	MN630279	ridge gourd	Cambodia
126	MN630280	ridge gourd	Cambodia
127	MN630281	ridge gourd	Cambodia
128	MN630282	ridge gourd	Cambodia
129	MN630286	ridge gourd	Cambodia
130	MN630287	ridge gourd	Cambodia
131	MT185657	bitter gourd	India
132	MT185658	sponge gourd	India
133	MT682358	cucumber	Cambodia
134	MT800825	zucchini	Pakistan
135	MT800826	zucchini	Pakistan
136	MT800827	zucchini	Pakistan
137	MT800828	zucchini	Pakistan
138	MT912475	melon	Malaysia
139	MW219696	cucumber	Spain
140	MW248639	ridge gourd	Malaysia
141	MW248641	cucumber	Malaysia
142	MW248643	wax gourd	Malaysia
143	MW248645	cucumber	Malaysia
144	MW248647	ridge gourd	Malaysia
145	MW248649	ridge gourd	Malaysia
146	MW248651	cucumber	Malaysia
147	MW248653	bitter gourd	Malaysia
148	MW248655	squash	Malaysia
149	MW248657	wax gourd	Malaysia
150	MW248659	cucumber	Malaysia
151	MW248661	wax gourd	Malaysia
152	MW248663	cucumber	Malaysia
153	MW248665	cucumber	Malaysia
154	MW248667	cucumber	Malaysia
155	MW248669	cucumber	Malaysia
156	MW248671	cucumber	Malaysia
157	MW248673	cucumber	Malaysia
158	MW248675	bitter gourd	Malaysia
159	MW248677	bitter gourd	Malaysia
160	MW310624	zucchini	France
161	MW538661	ridge gourd	India
162	MW620973	bitter gourd	India
163	MW620975	bitter gourd	India
164	MW620977	bitter gourd	India
165	MZ073374	ashgourd	India
166	OM102555	cucumber	Pakistan
167	OM102557	cucumber	Pakistan
168	OM102560	cucumber	Pakistan
169	OM102561	cucumber	Pakistan
170	OM102564	cucumber	Pakistan
Date is retrieved from NCBI

## Sheet: Supplemental Table 2
Province/City	Cucurbit species	Scientific name	Year	Accession number
Jiangsu/Haimen	melon	Cucumis melo	2022	OP585369
Jiangsu/Nantong	melon	Cucumis melo	2022	OR157979
Zhejiang/Ningbo	melon	Cucumis melo	2022	OP585370
Shanghai	melon	Cucumis melo	2022	OP683993
Shanghai	melon	Cucumis melo	2022	OQ190939
Shanghai	melon	Cucumis melo	2022	OQ190940
Shanghai	melon	Cucumis melo	2022	OQ190941
Shanghai	melon	Cucumis melo	2022	OQ190942
Shanghai	cucumber	Cucumis sativus	2022	OQ190943
Shanghai	cucumber	Cucumis sativus	2022	OQ190944
Shanghai	cucumber	Cucumis sativus	2022	OQ190945
Shanghai	cucumber	Cucumis sativus	2022	OQ190946
Shanghai	luffa	Luffa aegyptiaca	2022	OQ190947
Shanghai	luffa	Luffa aegyptiaca	2022	OQ190948
Date is retrieved from NCBI
